# Supplementary material for: Changes in Iron Status Biomarkers with Advancing Age According to Sex and Menopause: A Population-Based Study
Source: J Clin Med. 2023 Aug 16;12(16):5338. doi: 10.3390/jcm12165338 (PMC10455248; doi:10.3390/jcm12165338)
Supplement: Supplementary file 1 [file jcm-12-05338-s001.zip]

Archive with 1 entries (1 files):
- jcm-2476093-supplementary.pdf
